# Supplementary material for: Effect of Different Signal Peptides on the Expression of Glucoamylase from Aspergillus awamori in the Filamentous Fungus Penicillium verruculosum
Source: J Fungi (Basel). 2026 Jan 27;12(2):85. doi: 10.3390/jof12020085 (PMC12942012; doi:10.3390/jof12020085)
Supplement: Supplementary file 1 [file jof-12-00085-s001.zip]

Archive with 1 entries (1 files):
- jof-4059841-supplementary.pdf
